# Supplementary material for: ﻿A new species of Cheironitis van Lansberge, 1875 (Coleoptera, Scarabaeidae, Onitini) and the first record of Cheironitis moeris (Pallas, 1787) from China
Source: Zookeys. 2025 Dec 30;1265:151–8. doi: 10.3897/zookeys.1265.174240 (PMC12776022; doi:10.3897/zookeys.1265.174240)
Supplement: XML Treatment for Cheironitis moeris [file zookeys.1265.174240-treatment1.xml]

<!DOCTYPE tp:taxon-treatment
  PUBLIC "-//TaxonX//DTD Taxonomic Treatment Publishing DTD v0 20100105//EN" "tax-treatment-NSO.dtd">
<tp:taxon-treatment xmlns:tp="http://www.plazi.org/taxpub"><tp:treatment-meta><kwd-group><label>Taxon classification</label><kwd>
              <named-content content-type="kingdom">Animalia</named-content>
            </kwd><kwd>
              <named-content content-type="order">Coleoptera</named-content>
            </kwd><kwd>
              <named-content content-type="family">Scarabaeidae</named-content>
            </kwd></kwd-group><mixed-citation publication-type="journal"><person-group><name><surname>Wang</surname><given-names>YuHeng</given-names></name><name><surname>Montreuil</surname><given-names>Olivier</given-names></name><name><surname>Coppo</surname><given-names>Paul</given-names></name></person-group><article-title>﻿A new species of <italic><tp:taxon-name><tp:taxon-name-part taxon-name-part-type="genus" reg="Cheironitis">Cheironitis</tp:taxon-name-part></tp:taxon-name></italic> van Lansberge, 1875 (<tp:taxon-name><tp:taxon-name-part taxon-name-part-type="order">Coleoptera</tp:taxon-name-part></tp:taxon-name>, <tp:taxon-name><tp:taxon-name-part taxon-name-part-type="family">Scarabaeidae</tp:taxon-name-part></tp:taxon-name>, <tp:taxon-name><tp:taxon-name-part taxon-name-part-type="tribe">Onitini</tp:taxon-name-part></tp:taxon-name>) and the first record of <italic><tp:taxon-name><tp:taxon-name-part taxon-name-part-type="genus" reg="Cheironitis">Cheironitis</tp:taxon-name-part> <tp:taxon-name-part taxon-name-part-type="species" reg="moeris">moeris</tp:taxon-name-part></tp:taxon-name></italic> (Pallas, 1787) from China</article-title><source>Zookeys</source><day>30</day><month>12</month><year>2025</year><volume>1265</volume><fpage>151</fpage><lpage>158</lpage><pub-id pub-id-type="doi">10.3897/zookeys.1265.174240</pub-id></mixed-citation></tp:treatment-meta><tp:nomenclature><label>﻿</label><tp:taxon-name><object-id xmlns:xlink="http://www.w3.org/1999/xlink" content-type="arpha" xlink:type="simple">976A571F-DEE0-504B-991A-1ACD5BFC84E6</object-id>
            <tp:taxon-name-part taxon-name-part-type="genus" reg="Cheironitis">Cheironitis</tp:taxon-name-part>
            <tp:taxon-name-part taxon-name-part-type="species" reg="moeris">moeris</tp:taxon-name-part>
          </tp:taxon-name><tp:taxon-authority>(Pallas, 1787)</tp:taxon-authority><xref ref-type="fig" rid="F1">Fig. 1</xref></tp:nomenclature><tp:treatment-sec sec-type="material" id="SECID0ETGAC"><title>Material examined.</title><p><bold>China</bold> • Shiren Gou, YuHeng Wang leg., <named-content xmlns:xlink="http://www.w3.org/1999/xlink" content-type="dwc:verbatimCoordinates" xlink:type="simple"><named-content content-type="geo-json" specific-use="{&#34;type&#34;:&#34;Point&#34;,&#34;coordinates&#34;:[87.767222,43.828056]}" id="NCID0E5GAC" xlink:type="simple">43°49'41"N, 87°46'02"E</named-content></named-content>, 892 m, 23 Jun. 2022, adult male, det. Olivier Montreuil; • Shiren Gou; YuHeng Wang leg.; <named-content xmlns:xlink="http://www.w3.org/1999/xlink" content-type="dwc:verbatimCoordinates" xlink:type="simple"><named-content content-type="geo-json" specific-use="{&#34;type&#34;:&#34;Point&#34;,&#34;coordinates&#34;:[87.767222,43.828056]}" id="NCID0EGHAC" xlink:type="simple">43°49'41"N, 87°46'02"E</named-content></named-content>, 903 m, 28 Jun. 2022, adult male, det. Olivier Montreuil; • Shiren Gou, YuHeng Wang leg., <named-content xmlns:xlink="http://www.w3.org/1999/xlink" content-type="dwc:verbatimCoordinates" xlink:type="simple"><named-content content-type="geo-json" specific-use="{&#34;type&#34;:&#34;Point&#34;,&#34;coordinates&#34;:[87.767222,43.828056]}" id="NCID0EOHAC" xlink:type="simple">43°49'41"N, 87°46'02"E</named-content></named-content>, 903 m, 28 Jun. 2022, adult female; det. Olivier Montreuil; • Manas County, FanHao Zen leg., <named-content xmlns:xlink="http://www.w3.org/1999/xlink" content-type="dwc:verbatimCoordinates" xlink:type="simple"><named-content content-type="geo-json" specific-use="{&#34;type&#34;:&#34;Point&#34;,&#34;coordinates&#34;:[87.635833,43.804722]}" id="NCID0EWHAC" xlink:type="simple">43°48'17"N, 87°38'09"E</named-content></named-content>, 446 m, 12 Jun. 2023; adult male; det. Olivier Montreuil; • Shiren Gou, YuHeng Wang leg., <named-content xmlns:xlink="http://www.w3.org/1999/xlink" content-type="dwc:verbatimCoordinates" xlink:type="simple"><named-content content-type="geo-json" specific-use="{&#34;type&#34;:&#34;Point&#34;,&#34;coordinates&#34;:[87.767222,43.828056]}" id="NCID0E5HAC" xlink:type="simple">43°49'41"N, 87°46'02"E</named-content></named-content>, 912 m, 12 Aug. 2023, adult male; det. Olivier Montreuil. These five specimens are deposited in YuHeng Wang’s personal collection.</p><fig id="F1" position="float" orientation="portrait"><object-id xmlns:xlink="http://www.w3.org/1999/xlink" content-type="doi" xlink:type="simple">10.3897/zookeys.1265.174240.figure1</object-id><object-id xmlns:xlink="http://www.w3.org/1999/xlink" content-type="arpha" xlink:type="simple">EE8AF542-CC00-513F-94B4-315AD29DD9ED</object-id><label>Figure 1.</label><caption><p><italic><tp:taxon-name><tp:taxon-name-part taxon-name-part-type="genus" reg="Cheironitis">Cheironitis</tp:taxon-name-part> <tp:taxon-name-part taxon-name-part-type="species" reg="moeris">moeris</tp:taxon-name-part></tp:taxon-name></italic> (Pallas, 1787). <bold>A.</bold> Habitus male dorsal view; <bold>B.</bold> Ventral view of male; <bold>C.</bold> Head of male; <bold>D.</bold> Male protibia; <bold>E.</bold> Habitus female dorsal view; <bold>F.</bold> Head of female; <bold>G.</bold> Detail of male gena; <bold>H.</bold> Right lateral view of aedeagus; <bold>I.</bold> Ventral view of parameres; <bold>J.</bold> Dorsal view of parameres. Scale bars: 0.7 mm (<bold>I, J</bold>); 1.0 mm (<bold>D, H</bold>); 2.0 mm (<bold>C, F</bold>); 3.0 mm (<bold>A, B</bold>); 5.0 mm (<bold>E</bold>).</p></caption><graphic xmlns:xlink="http://www.w3.org/1999/xlink" xlink:href="zookeys-1265-151_article-174240__-g001.jpg" position="float" orientation="portrait" xlink:type="simple" id="oo_1502358.jpg"><uri content-type="original_file" xlink:type="simple">https://binary.pensoft.net/fig/1502358</uri></graphic></fig></tp:treatment-sec><tp:treatment-sec sec-type="remarks" id="SECID0EZJAC"><title>Remarks.</title><p><italic><tp:taxon-name><tp:taxon-name-part taxon-name-part-type="genus" reg="Cheironitis">Cheironitis</tp:taxon-name-part> <tp:taxon-name-part taxon-name-part-type="species" reg="moeris">moeris</tp:taxon-name-part></tp:taxon-name></italic> (Pallas, 1787) is a species known from Central Asia with a distribution that extends westward to Turkmenistan and northward to Russia (<xref ref-type="bibr" rid="B9">Kabakov 2006</xref>). Here, we provide definitive evidence that <italic><tp:taxon-name><tp:taxon-name-part taxon-name-part-type="genus" reg="Cheironitis">C.</tp:taxon-name-part> <tp:taxon-name-part taxon-name-part-type="species" reg="moeris">moeris</tp:taxon-name-part></tp:taxon-name></italic> (Pallas, 1787) belongs to the China fauna, extending its eastward area of distribution, which overlaps with that of <italic><tp:taxon-name><tp:taxon-name-part taxon-name-part-type="genus" reg="Cheironitis">C.</tp:taxon-name-part> <tp:taxon-name-part taxon-name-part-type="species" reg="osiridis">osiridis</tp:taxon-name-part></tp:taxon-name></italic> (Reiche, 1856) and <italic><tp:taxon-name><tp:taxon-name-part taxon-name-part-type="genus" reg="Cheironitis">C.</tp:taxon-name-part> <tp:taxon-name-part taxon-name-part-type="species" reg="haroldi">haroldi</tp:taxon-name-part></tp:taxon-name></italic> (Ballion, 1871).</p></tp:treatment-sec><tp:treatment-sec sec-type="distribution" id="SECID0EPLAC"><title>Distribution.</title><p>Russia, Kyrgyzstan, Kazakhstan, Armenia, Afghanistan, Uzbekistan, China.</p></tp:treatment-sec><ref-list><ref id="B9"><mixed-citation xmlns:xlink="http://www.w3.org/1999/xlink" xlink:type="simple"><person-group><name name-style="western"><surname>Kabakov</surname><given-names>ON</given-names></name></person-group> (<year>2006</year>) <source>. Beetles of the subfamily <tp:taxon-name><tp:taxon-name-part taxon-name-part-type="subfamily">Scarabaeinae</tp:taxon-name-part></tp:taxon-name> (<tp:taxon-name><tp:taxon-name-part taxon-name-part-type="class">Insecta</tp:taxon-name-part></tp:taxon-name>: <tp:taxon-name><tp:taxon-name-part taxon-name-part-type="order">Coleoptera</tp:taxon-name-part></tp:taxon-name>; <tp:taxon-name><tp:taxon-name-part taxon-name-part-type="family">Scarabaeidae</tp:taxon-name-part></tp:taxon-name>) of the fauna of Russia and adjacent countries.</source><publisher-name>Scientific publications KMK</publisher-name>, <publisher-loc>Moscow</publisher-loc>, <size units="page">374 pp</size>.</mixed-citation></ref></ref-list></tp:taxon-treatment>
