# Supplementary material for: ﻿A new species of Cheironitis van Lansberge, 1875 (Coleoptera, Scarabaeidae, Onitini) and the first record of Cheironitis moeris (Pallas, 1787) from China
Source: Zookeys. 2025 Dec 30;1265:151–8. doi: 10.3897/zookeys.1265.174240 (PMC12776022; doi:10.3897/zookeys.1265.174240)
Supplement: XML Treatment for Cheironitis aiweiae [file zookeys.1265.174240-treatment2.xml]

<!DOCTYPE tp:taxon-treatment
  PUBLIC "-//TaxonX//DTD Taxonomic Treatment Publishing DTD v0 20100105//EN" "tax-treatment-NSO.dtd">
<tp:taxon-treatment xmlns:tp="http://www.plazi.org/taxpub"><tp:treatment-meta><kwd-group><label>Taxon classification</label><kwd>
              <named-content content-type="kingdom">Animalia</named-content>
            </kwd><kwd>
              <named-content content-type="order">Coleoptera</named-content>
            </kwd><kwd>
              <named-content content-type="family">Scarabaeidae</named-content>
            </kwd></kwd-group><mixed-citation publication-type="journal"><person-group><name><surname>Wang</surname><given-names>YuHeng</given-names></name><name><surname>Montreuil</surname><given-names>Olivier</given-names></name><name><surname>Coppo</surname><given-names>Paul</given-names></name></person-group><article-title>﻿A new species of <italic><tp:taxon-name><tp:taxon-name-part taxon-name-part-type="genus" reg="Cheironitis">Cheironitis</tp:taxon-name-part></tp:taxon-name></italic> van Lansberge, 1875 (<tp:taxon-name><tp:taxon-name-part taxon-name-part-type="order">Coleoptera</tp:taxon-name-part></tp:taxon-name>, <tp:taxon-name><tp:taxon-name-part taxon-name-part-type="family">Scarabaeidae</tp:taxon-name-part></tp:taxon-name>, <tp:taxon-name><tp:taxon-name-part taxon-name-part-type="tribe">Onitini</tp:taxon-name-part></tp:taxon-name>) and the first record of <italic><tp:taxon-name><tp:taxon-name-part taxon-name-part-type="genus" reg="Cheironitis">Cheironitis</tp:taxon-name-part> <tp:taxon-name-part taxon-name-part-type="species" reg="moeris">moeris</tp:taxon-name-part></tp:taxon-name></italic> (Pallas, 1787) from China</article-title><source>Zookeys</source><day>30</day><month>12</month><year>2025</year><volume>1265</volume><fpage>151</fpage><lpage>158</lpage><pub-id pub-id-type="doi">10.3897/zookeys.1265.174240</pub-id></mixed-citation></tp:treatment-meta><tp:nomenclature><label>﻿</label><tp:taxon-name><object-id xmlns:xlink="http://www.w3.org/1999/xlink" content-type="arpha" xlink:type="simple">0A444A12-BBDD-5579-89E7-1F81881D3FD7</object-id>
            <tp:taxon-name-part taxon-name-part-type="genus" reg="Cheironitis">Cheironitis</tp:taxon-name-part>
            <tp:taxon-name-part taxon-name-part-type="species" reg="aiweiae">aiweiae</tp:taxon-name-part>
            <object-id xmlns:xlink="http://www.w3.org/1999/xlink" content-type="zoobank" xlink:type="simple">https://zoobank.org/42FE0151-092F-461B-A9F6-56DE3DE6EFDB</object-id>
          </tp:taxon-name><tp:taxon-authority>YuHeng Wang, Paul Coppo &amp; Olivier Montreuil</tp:taxon-authority><tp:taxon-status xmlns:xlink="http://www.w3.org/1999/xlink" xlink:type="simple">sp. nov.</tp:taxon-status><xref ref-type="fig" rid="F2">Fig. 2</xref></tp:nomenclature><tp:treatment-sec sec-type="Holotype" id="SECID0ECNAC"><title>Holotype.</title><p><bold>China</bold> • Shiren Gou, YuHeng Wang leg., <named-content xmlns:xlink="http://www.w3.org/1999/xlink" content-type="dwc:verbatimCoordinates" xlink:type="simple"><named-content content-type="geo-json" specific-use="{&#34;type&#34;:&#34;Point&#34;,&#34;coordinates&#34;:[87.768333,43.826111]}" id="NCID0ENNAC" xlink:type="simple">43°49'34"N 87°46'06"E</named-content></named-content>, 885 m, 23 Jun. 2022; adult male; collection ID: XJBI(E)0050002 (Museum of Xinjiang Institute of Ecology and Geography, Chinese Academy of Sciences (XJBI))<bold>. <italic>Paratype</italic></bold>: • Shiren Gou, YuHeng-Wang leg., <named-content xmlns:xlink="http://www.w3.org/1999/xlink" content-type="dwc:verbatimCoordinates" xlink:type="simple"><named-content content-type="geo-json" specific-use="{&#34;type&#34;:&#34;Point&#34;,&#34;coordinates&#34;:[87.768333,43.826111]}" id="NCID0EZNAC" xlink:type="simple">43°49'34"N 87°46'06"E</named-content></named-content>, 889 m, 28 Jun. 2022; adult male; collection ID: YuHeng Wang’s personal collection, Xinjiang, China.</p></tp:treatment-sec><tp:treatment-sec sec-type="description" id="SECID0E5NAC"><title>Description.</title><p><bold>Holotype</bold> (Fig. <xref ref-type="fig" rid="F2">2A</xref>). <bold>Male: <italic>Overall aspect</italic>.</bold> Length 19.5 mm. Body dark blue with metallic luster, and black setae (Fig. <xref ref-type="fig" rid="F2">2A</xref>). <bold><italic>Head</italic>.</bold> Wide with irregular punctations. Clypeus semicircular anteriorly, strongly incurved in the middle. Frontal carina slightly curved. Clypeal carina shorter than the space between the clypeal teeth. Circumocular ridge very apparent. <bold><italic>Pronotum</italic>.</bold> Width longer than length. Deep concave points on both sides. Outer edge noticeably wider in the middle than at the two ends of the external margin. Pronotal margins coarsely serrated. Two adjacent deep foveae at the posterior end of pronotum. Two foveae on both sides of the midline at the median-posterior portion of the pronotum. <bold><italic>Elytra</italic>.</bold> Slightly shorter than pronotal width. Lateral carina strong on first half and faint thereafter. Elytral suture prominent. Multiple irregular granules on the surface. Lateral carina weak on first half and vanishing thereafter. <bold><italic>Legs</italic>.</bold> Protibia developed, with 4 tooth-like protrusions on the external margin, the proximal tooth very small. Protibia curved downward at 2/3 and inward thereafter. Two teeth on internal margin of protibia, at the same level as first and third teeth on external margin; multiple setae on internal margin of distal area. Profemora black, with dense setae on internal margin. Two spines at the junction of profemora and protibia, one dorsally-directed and one ventrally-directed. Dorsally-directed spine strongly developed (Fig. <xref ref-type="fig" rid="F2">2A</xref>) <bold><italic>Ventral side</italic>.</bold> Mesosternum black, densely and irregularly punctuated. Propleuron smooth (Fig. <xref ref-type="fig" rid="F2">2B</xref>) <bold><italic>Adeagus</italic>.</bold> Parameres and phallobase of almost equal length. Distal end of parameres uncinate. Bulge on the 1/4 of ventral surface (Fig. <xref ref-type="fig" rid="F2">2C–E</xref>).</p><fig id="F2" position="float" orientation="portrait"><object-id xmlns:xlink="http://www.w3.org/1999/xlink" content-type="doi" xlink:type="simple">10.3897/zookeys.1265.174240.figure2</object-id><object-id xmlns:xlink="http://www.w3.org/1999/xlink" content-type="arpha" xlink:type="simple">2D71A9A0-0594-5CD3-9FC8-2F736BCEB2CD</object-id><label>Figure 2.</label><caption><p><italic><tp:taxon-name><tp:taxon-name-part taxon-name-part-type="genus" reg="Cheironitis">Cheironitis</tp:taxon-name-part> <tp:taxon-name-part taxon-name-part-type="species" reg="aiweiae">aiweiae</tp:taxon-name-part></tp:taxon-name></italic> sp. nov., holotype male, habitus. <bold>A.</bold> Dorsal view; <bold>B.</bold> Ventral view; <bold>C.</bold> Right lateral view of aedeagus; <bold>D.</bold> Ventral view of parameres; <bold>E.</bold> Dorsal view of parameres; <bold>F, G.</bold> Holotype label; <bold>H.</bold> Paratype label. Scale bars: 0.7 mm (<bold>D, E</bold>); 1.0 mm (<bold>C</bold>); 4.0 mm (<bold>A, B</bold>).</p></caption><graphic xmlns:xlink="http://www.w3.org/1999/xlink" xlink:href="zookeys-1265-151_article-174240__-g002.jpg" position="float" orientation="portrait" xlink:type="simple" id="oo_1502359.jpg"><uri content-type="original_file" xlink:type="simple">https://binary.pensoft.net/fig/1502359</uri></graphic></fig><p><bold>Paratype</bold>, male. Body length is 19.7 mm, otherwise similar to the holotype.</p><p><bold>Female</bold>: unknown.</p></tp:treatment-sec><tp:treatment-sec sec-type="distribution" id="SECID0ERBAE"><title>Distribution.</title><p>Xinjiang Uygur Autonomous Region, China.</p></tp:treatment-sec><tp:treatment-sec sec-type="etymology" id="SECID0EWBAE"><title>Etymology.</title><p>This species is named after the first author’s mother’s name.</p></tp:treatment-sec><tp:treatment-sec sec-type="diagnosis" id="SECID0E2BAE"><title>Diagnosis.</title><p>The new species <italic><tp:taxon-name><tp:taxon-name-part taxon-name-part-type="genus" reg="Cheironitis">Cheironitis</tp:taxon-name-part> <tp:taxon-name-part taxon-name-part-type="species" reg="aiweiae">aiweiae</tp:taxon-name-part></tp:taxon-name></italic> sp. nov. belongs to the black species group of <italic><tp:taxon-name><tp:taxon-name-part taxon-name-part-type="genus" reg="Cheironitis">Cheironitis</tp:taxon-name-part></tp:taxon-name></italic> inhabiting Central Asia and surrounding areas: <italic><tp:taxon-name><tp:taxon-name-part taxon-name-part-type="genus" reg="Cheironitis">C.</tp:taxon-name-part> <tp:taxon-name-part taxon-name-part-type="species" reg="haroldi">haroldi</tp:taxon-name-part></tp:taxon-name></italic> (Ballion, 1871), <italic><tp:taxon-name><tp:taxon-name-part taxon-name-part-type="genus" reg="Cheironitis">C.</tp:taxon-name-part> <tp:taxon-name-part taxon-name-part-type="species" reg="osiridis">osiridis</tp:taxon-name-part></tp:taxon-name></italic> (Reiche, 1856), <italic><tp:taxon-name><tp:taxon-name-part taxon-name-part-type="genus" reg="Cheironitis">C.</tp:taxon-name-part> <tp:taxon-name-part taxon-name-part-type="species" reg="klapperichi">klapperichi</tp:taxon-name-part></tp:taxon-name></italic> (Balthasar, 1955), <italic><tp:taxon-name><tp:taxon-name-part taxon-name-part-type="genus" reg="Cheironitis">C.</tp:taxon-name-part> <tp:taxon-name-part taxon-name-part-type="species" reg="furcifer">furcifer</tp:taxon-name-part></tp:taxon-name></italic> (Rossi, 1792), <italic><tp:taxon-name><tp:taxon-name-part taxon-name-part-type="genus" reg="Cheironitis">C.</tp:taxon-name-part> <tp:taxon-name-part taxon-name-part-type="species" reg="moeris">moeris</tp:taxon-name-part></tp:taxon-name></italic> (Pallas, 1787), <italic><tp:taxon-name><tp:taxon-name-part taxon-name-part-type="genus" reg="Cheironitis">C.</tp:taxon-name-part> <tp:taxon-name-part taxon-name-part-type="species" reg="sterculius">sterculius</tp:taxon-name-part></tp:taxon-name></italic> (Ballion, 1871), and <italic><tp:taxon-name><tp:taxon-name-part taxon-name-part-type="genus" reg="Cheironitis">C.</tp:taxon-name-part> <tp:taxon-name-part taxon-name-part-type="species" reg="candezi">candezi</tp:taxon-name-part></tp:taxon-name></italic> (Lansberge, 1875). In addition to the special curve of the protibia, the new species can be clearly distinguished from these related species by the following obvious characteristics:</p><p><italic><tp:taxon-name><tp:taxon-name-part taxon-name-part-type="genus" reg="Cheironitis">Cheironitis</tp:taxon-name-part> <tp:taxon-name-part taxon-name-part-type="species" reg="furcifer">furcifer</tp:taxon-name-part></tp:taxon-name></italic> (Rossi, 1792): Protibia with only three teeth. Anterior margin of male profemora deeply emarginated, with a strong, complicated, forward-pointing lamella. Prosternal process strongly protrusive, forming a two-spined fork.</p><p><italic><tp:taxon-name><tp:taxon-name-part taxon-name-part-type="genus" reg="Cheironitis">Cheironitis</tp:taxon-name-part> <tp:taxon-name-part taxon-name-part-type="species" reg="moeris">moeris</tp:taxon-name-part></tp:taxon-name></italic> (Pallas, 1787): Pronotum with raised, unpunctured, smooth areas. Anterior margin of male protibia with a strong forward-pointing tooth separated from apical edge.</p><p><italic><tp:taxon-name><tp:taxon-name-part taxon-name-part-type="genus" reg="Cheironitis">Cheironitis</tp:taxon-name-part> <tp:taxon-name-part taxon-name-part-type="species" reg="sterculius">sterculius</tp:taxon-name-part></tp:taxon-name></italic> (Ballion, 1871) and <italic><tp:taxon-name><tp:taxon-name-part taxon-name-part-type="genus" reg="Cheironitis">C.</tp:taxon-name-part> <tp:taxon-name-part taxon-name-part-type="species" reg="candezi">candezi</tp:taxon-name-part></tp:taxon-name></italic> (Lansberge, 1875): Both larger than the new species and have strong teeth in the middle of the underside of the protibia.</p><p><italic><tp:taxon-name><tp:taxon-name-part taxon-name-part-type="genus" reg="Cheironitis">Cheironitis</tp:taxon-name-part> <tp:taxon-name-part taxon-name-part-type="species" reg="osiridis">osiridis</tp:taxon-name-part></tp:taxon-name></italic> (Reiche, 1856): Anterior margin of male protibia with one long downward-pointing tooth near the base.</p><p><italic><tp:taxon-name><tp:taxon-name-part taxon-name-part-type="genus" reg="Cheironitis">Cheironitis</tp:taxon-name-part> <tp:taxon-name-part taxon-name-part-type="species" reg="klapperichi">klapperichi</tp:taxon-name-part></tp:taxon-name></italic> (Balthasar, 1955): Anterior margin of male protibia with one strong forward-pointing fork-shaped process near the base.</p><p>By the elytra distinctly and completely covered by small granules and the lack of an apical tooth at the anterior margin of the male protibia (Fig. <xref ref-type="fig" rid="F3">3</xref>; arrows), the new species seems closer to <italic><tp:taxon-name><tp:taxon-name-part taxon-name-part-type="genus" reg="Cheironitis">C.</tp:taxon-name-part> <tp:taxon-name-part taxon-name-part-type="species" reg="haroldi">haroldi</tp:taxon-name-part></tp:taxon-name></italic> (Ballion, 1871). The main differences between the two species are summarized in Table <xref ref-type="table" rid="T1">1</xref>. As <italic><tp:taxon-name><tp:taxon-name-part taxon-name-part-type="genus" reg="Cheironitis">Cheironitis</tp:taxon-name-part></tp:taxon-name></italic> species are known to have significant allometric variability in the male’s leg shapes, the differences presented here are mostly relevant to major males.</p><table-wrap id="T1" position="float" orientation="portrait"><label>Table 1.</label><caption><p>Main differences between <italic><tp:taxon-name><tp:taxon-name-part taxon-name-part-type="genus" reg="Cheironitis">Cheironitis</tp:taxon-name-part> <tp:taxon-name-part taxon-name-part-type="species" reg="aiweiae">aiweiae</tp:taxon-name-part></tp:taxon-name></italic> sp. nov. and its closest species <italic><tp:taxon-name><tp:taxon-name-part taxon-name-part-type="genus" reg="Cheironitis">C.</tp:taxon-name-part> <tp:taxon-name-part taxon-name-part-type="species" reg="haroldi">haroldi</tp:taxon-name-part></tp:taxon-name></italic>.</p></caption><table id="TID0EILAE" rules="all"><tbody><tr><th rowspan="1" colspan="1">Morphological features</th><th rowspan="1" colspan="1"><italic><tp:taxon-name><tp:taxon-name-part taxon-name-part-type="genus" reg="Cheironitis">Cheironitis</tp:taxon-name-part> <tp:taxon-name-part taxon-name-part-type="species" reg="haroldi">haroldi</tp:taxon-name-part></tp:taxon-name></italic> (Ballion, 1871)</th><th rowspan="1" colspan="1"><italic><tp:taxon-name><tp:taxon-name-part taxon-name-part-type="genus" reg="Cheironitis">Cheironitis</tp:taxon-name-part> <tp:taxon-name-part taxon-name-part-type="species" reg="aiweiae">aiweiae</tp:taxon-name-part></tp:taxon-name></italic> sp. nov.</th></tr><tr><td rowspan="1" colspan="1">Prosternal process</td><td rowspan="1" colspan="1">One inconspicuous tooth</td><td rowspan="1" colspan="1">No tooth</td></tr><tr><td rowspan="1" colspan="1">Apical dorsal margin of male profemora</td><td rowspan="1" colspan="1">With a short, simple tooth (Fig. <xref ref-type="fig" rid="F3">3A</xref>)</td><td rowspan="1" colspan="1">One long tooth dorsally-directed divided at apex, and one short tooth ventrally-directed (Fig. <xref ref-type="fig" rid="F3">3D</xref>)</td></tr><tr><td rowspan="1" colspan="1">Male protibiae</td><td rowspan="1" colspan="1">Four teeth on the external margin, the proximal smaller. Inner margin shows a gradually curved profile (Fig. <xref ref-type="fig" rid="F3">3A</xref>)</td><td rowspan="1" colspan="1">Four teeth on the external margin, the proximal very small. Protibia curved downward at 2/3 and abruptly strongly inward thereafter (Fig. <xref ref-type="fig" rid="F3">3D</xref>)</td></tr><tr><td rowspan="1" colspan="1">Pronotum</td><td rowspan="1" colspan="1">Four foveae on surface (Fig. <xref ref-type="fig" rid="F3">3B</xref>)</td><td rowspan="1" colspan="1">Six foveae on surface. Two foveae on both sides of the midline at the median-posterior portion of the pronotum (Fig. <xref ref-type="fig" rid="F3">3E</xref>)</td></tr><tr><td rowspan="1" colspan="1">Male clypeal carina</td><td rowspan="1" colspan="1">Long, as long as the space between the clypeal teeth (Fig. <xref ref-type="fig" rid="F3">3C</xref>)</td><td rowspan="1" colspan="1">Shorter; shorter than the space between the clypeal teeth (Fig. <xref ref-type="fig" rid="F3">3F</xref>)</td></tr><tr><td rowspan="1" colspan="1">Base of anterior margin of male profemora</td><td rowspan="1" colspan="1">With inconspicuous tooth</td><td rowspan="1" colspan="1">With one short but obvious tooth (Fig. <xref ref-type="fig" rid="F3">3D</xref>)</td></tr><tr><td rowspan="1" colspan="1">Distribution</td><td rowspan="1" colspan="1">Middle East to Central Asia, China</td><td rowspan="1" colspan="1">Shiren Gou, Xin Jiang, China</td></tr></tbody></table></table-wrap><fig id="F3" position="float" orientation="portrait"><object-id xmlns:xlink="http://www.w3.org/1999/xlink" content-type="doi" xlink:type="simple">10.3897/zookeys.1265.174240.figure3</object-id><object-id xmlns:xlink="http://www.w3.org/1999/xlink" content-type="arpha" xlink:type="simple">CC36C78A-0A3D-559F-891B-0386FD8D0F19</object-id><label>Figure 3.</label><caption><p>Details of protibia, pronotum and head of <italic><tp:taxon-name><tp:taxon-name-part taxon-name-part-type="genus" reg="Cheironitis">Cheironitis</tp:taxon-name-part> <tp:taxon-name-part taxon-name-part-type="species" reg="haroldi">haroldi</tp:taxon-name-part></tp:taxon-name></italic> (Ballion, 1871) (<bold>A, B, C</bold>) and <italic><tp:taxon-name><tp:taxon-name-part taxon-name-part-type="genus" reg="Cheironitis">Cheironitis</tp:taxon-name-part> <tp:taxon-name-part taxon-name-part-type="species" reg="aiweiae">aiweiae</tp:taxon-name-part></tp:taxon-name></italic> sp. nov. (<bold>D, E, F</bold>). Red arrows show the difference in the apical tooth at the anterior margin of the male protibia between both species. The red circle shows the tooth at the base of the anterior margin of the male profemora in <italic><tp:taxon-name><tp:taxon-name-part taxon-name-part-type="genus" reg="Cheironitis">Cheironitis</tp:taxon-name-part> <tp:taxon-name-part taxon-name-part-type="species" reg="aiweiae">aiweiae</tp:taxon-name-part></tp:taxon-name></italic> sp. nov. Scale bars: 2.0 mm (<bold>C, F</bold>); 3.0 mm (<bold>A, D</bold>); 4.0 mm (<bold>E</bold>); 5.0 mm (<bold>B</bold>).</p></caption><graphic xmlns:xlink="http://www.w3.org/1999/xlink" xlink:href="zookeys-1265-151_article-174240__-g003.jpg" position="float" orientation="portrait" xlink:type="simple" id="oo_1502360.jpg"><uri content-type="original_file" xlink:type="simple">https://binary.pensoft.net/fig/1502360</uri></graphic></fig><sec sec-type="﻿Natural history" id="SECID0E1PAE"><title>﻿Natural history</title><p>A few specimens of <italic><tp:taxon-name><tp:taxon-name-part taxon-name-part-type="genus" reg="Cheironitis">Cheironitis</tp:taxon-name-part> <tp:taxon-name-part taxon-name-part-type="species" reg="aiweiae">aiweiae</tp:taxon-name-part></tp:taxon-name></italic> sp. nov. were collected from horse dung in June in arid areas (Fig. <xref ref-type="fig" rid="F4">4</xref>), consistent with the relatively dry habitat of other species in the genus.</p><fig id="F4" position="float" orientation="portrait"><object-id xmlns:xlink="http://www.w3.org/1999/xlink" content-type="doi" xlink:type="simple">10.3897/zookeys.1265.174240.figure4</object-id><object-id xmlns:xlink="http://www.w3.org/1999/xlink" content-type="arpha" xlink:type="simple">F3B280EF-516D-5D67-A72F-961B57A86973</object-id><label>Figure 4.</label><caption><p>Biotope of <italic><tp:taxon-name><tp:taxon-name-part taxon-name-part-type="genus" reg="Cheironitis">C.</tp:taxon-name-part> <tp:taxon-name-part taxon-name-part-type="species" reg="aiweiae">aiweiae</tp:taxon-name-part></tp:taxon-name></italic> sp. nov.</p></caption><graphic xmlns:xlink="http://www.w3.org/1999/xlink" xlink:href="zookeys-1265-151_article-174240__-g004.jpg" position="float" orientation="portrait" xlink:type="simple" id="oo_1502361.jpg"><uri content-type="original_file" xlink:type="simple">https://binary.pensoft.net/fig/1502361</uri></graphic></fig><p>This new species was found in association with only <italic><tp:taxon-name><tp:taxon-name-part taxon-name-part-type="genus" reg="Cheironitis">C.</tp:taxon-name-part> <tp:taxon-name-part taxon-name-part-type="species" reg="moeris">moeris</tp:taxon-name-part></tp:taxon-name></italic> (Pallas, 1787). No other <tp:taxon-name><tp:taxon-name-part taxon-name-part-type="subfamily">Scarabaeinae</tp:taxon-name-part></tp:taxon-name> species were found in association with these two species, probably because of the particularly dry condition of the habitat during the period of the year when the active beetles were collected.</p></sec></tp:treatment-sec></tp:taxon-treatment>
